# Supplementary material for: HIV Drugs Inhibit Transfer of Plasmids Carrying Extended-Spectrum β-Lactamase and Carbapenemase Genes
Source: mBio. 2020 Feb 25;11(1):e03355-19. doi: 10.1128/mBio.03355-19 (PMC7042701; doi:10.1128/mBio.03355-19)
Supplement: TABLE S4 [file mBio.03355-19-st004.xlsx]

## Sheet: snps
Table S4: SNPs present in pEC958 plasmid in ST131 EC958 compared to reference pEC958 (HG941719)
CHROM	POS	TYPE	REF	ALT	EVIDENCE	FTYPE	STRAND	NT_POS	AA_POS	EFFECT	LOCUS_TAG	GENE	PRODUCT
HG941719	25289	snp	C	A	A:20 C:0
HG941719	25293	del	TAAC	TC	TC:20 TAAC:0
HG941719	37724	snp	A	C	C:20 A:0	CDS	-	839/1263	280/420	missense_variant c.839T>G p.Leu280Arg	EC958_A0050	tnpA1	TnpA
