# Supplementary material for: HIV Drugs Inhibit Transfer of Plasmids Carrying Extended-Spectrum β-Lactamase and Carbapenemase Genes
Source: mBio. 2020 Feb 25;11(1):e03355-19. doi: 10.1128/mBio.03355-19 (PMC7042701; doi:10.1128/mBio.03355-19)
Supplement: TABLE S5 [file mBio.03355-19-st005.xlsx]

## Sheet: Sheet1
Table S5: SNPs present in all four strains (ST131, ST131c, ST131cpCTgfp, and ST131c mcherry) compared to EC958 reference sequence (NZ_HG941718), and SNPs located in some, but not all, of the four strains, as indicated.
SNPs present in all four strains (ST131, ST131c, ST131cpCTgfp, and ST131c mcherry) compared to EC958 reference sequence (NZ_HG941718).
POS	TYPE	REF	ALT	EVIDENCE	FTYPE	STRAND	NT_POS	AA_POS	EFFECT	LOCUS_TAG	GENE	PRODUCT
123987	snp	A	C	C:20 A:0	CDS	-	436/1203	146/400	missense_variant c.436T>G p.Ser146Ala	EC958_RS00570		protein transporter HofC
180974	snp	A	G	G:20 A:0	CDS	+	251/567	84/188	missense_variant c.251A>G p.Tyr84Cys	EC958_RS00840		type 1 fimbrial protein
232531	snp	G	A	A:20 G:0	CDS	+	34/711	12/236	missense_variant c.34G>A p.Val12Ile	EC958_RS01065		copper homeostasis/adhesion lipoprotein NlpE
515502	ins	TA	TTGCCCCGCA	TTGCCCCGCA:17 TA:0	CDS	+	540/640	180/212	frameshift_variant c.539_540insTGCCCCGC p.Leu180fs	EC958_RS02425		DNA-binding transcriptional repressor AcrR
655270	snp	T	G	G:20 T:0
777346	snp	A	C	C:20 A:0	CDS	+	1318/1917	440/638	missense_variant c.1318A>C p.Ile440Leu	EC958_RS03715		PTS 2-O-a-mannosyl-D-glycerate transporter subunit IIABC
908132	snp	A	C	C:20 A:0	CDS	+	287/1128	96/375	missense_variant c.287A>C p.His96Pro	EC958_RS04395	rumB	23S rRNA (uracil(747)-C(5))-methyltransferase
919382	snp	G	A	A:20 G:0	CDS	-	761/1719	254/572	missense_variant c.761C>T p.Thr254Ile	EC958_RS04455		pyruvate oxidase
956405	del	GTT	GT	GT:19 GTT:0	CDS	+	2077/2808	693/935	frameshift_variant c.2077delT p.Cys693fs	EC958_RS04610		phage tail tape measure protein
956410	ins	GTA	GTTA	GTTA:18 GTA:0	CDS	+	2082/2808	694/935	frameshift_variant c.2081dupT p.Gln695fs	EC958_RS04610		phage tail tape measure protein
1048816	snp	A	G	G:20 A:0	CDS	+	581/1749	194/582	missense_variant c.581A>G p.Lys194Arg	EC958_RS05195		lipid A export ATP-binding/permease MsbA
1186371	snp	T	C	C:20 T:0	CDS	+	442/585	148/194	missense_variant c.442T>C p.Tyr148His	EC958_RS05895		30S ribosomal protein S5 alanine N-acetyltransferase
1365413	snp	C	T	T:20 C:0	CDS	+	1291/1399	431/465	stop_gained c.1291C>T p.Gln431*	EC958_RS06930		hypothetical protein
1390515	snp	C	T	T:20 C:0	CDS	-	254/354	85/117	missense_variant c.254G>A p.Arg85His	EC958_RS07065		hypothetical protein
1493216	ins	GTT	GTTT	GTTT:20 GTT:0	CDS	-	1090/1361	364/452	frameshift_variant c.1090_1091insA p.Leu365fs	EC958_RS07660		bifunctional indole-3-glycerol phosphate synthase/phosphoribosylanthranilate isomerase
1506676	snp	A	C	C:20 A:0	CDS	-	42/252	14/83	missense_variant c.42T>G p.Phe14Leu	EC958_RS07725		hypothetical protein
1727299	snp	A	G	G:20 A:0	CDS	+	40/765	14/254	missense_variant c.40A>G p.Lys14Glu	EC958_RS28605		hypothetical protein
1965437	snp	G	T	T:20 G:0	CDS	-	349/882	117/293	missense_variant c.349C>A p.Leu117Met	EC958_RS10040		protease HtpX
2158623	snp	A	T	T:20 A:0	CDS	-	320/1227	107/408	missense_variant c.320T>A p.Leu107Gln	EC958_RS11195		phage portal protein
2448841	snp	T	A	A:20 T:0
2653145	snp	G	C	C:20 G:0	CDS	-	163/252	55/83	missense_variant c.163C>G p.Arg55Gly	EC958_RS27350		hypothetical protein
2958883	del	GAA	GA	GA:10 GAA:0
3072648	snp	A	C	C:20 A:0	CDS	+	910/1776	304/591	missense_variant c.910A>C p.Asn304His	EC958_RS15550		L-fucose isomerase
3119806	snp	C	T	T:20 C:0	CDS	+	89/405	30/134	missense_variant c.89C>T p.Ala30Val	EC958_RS27435		hypothetical protein
3377049	ins	ACCCCCCCT	ACCCCCCCCT	ACCCCCCCCT:19 ACCCCCCCT:0	CDS	-	499/3323	167/1106	frameshift_variant c.499_500insG p.Ile170fs	EC958_RS17000		hypothetical protein
3584211	snp	T	G	G:20 T:0
3844747	snp	G	A	A:20 G:0	CDS	+	956/2706	319/901	missense_variant c.956G>A p.Cys319Tyr	EC958_RS19425		transcriptional regulator MalT
4163129	ins	TGTCCACGTCCACGTCCACGTCCACGTCCACGTCCACGTCCACG	TGTCCACGTCCACGTCCACGTCCACGTCCACGTCCACGTCCACGTCCACGTCCACG	TGTCCACGTCCACGTCCACGTCCACGTCCACGTCCACGTCCACGTCCACGTCCACG:12 TGTCCACGTCCACGTCCACGTCCACGTCCACGTCCACGTCCACG:0	CDS	-	266/1632	89/543	inframe_insertion c.266_267insCGTGGACGTGGA p.Asp89_Val90insValAspValAsp	EC958_RS27870		IS66 family transposase
4170124	del	GTGCTTAATGCTTAATGCTTAATGCTTAATGCTTAATGCTTAATGCTTAATGCTTAATGCTTAATGCTTAATGCTTAATGCTTAATGCTTAAC	GTGCTTAATGCTTAATGCTTAATGCTTAATGCTTAATGCTTAATGCTTAATGCTTAATGCTTAATGCTTAATGCTTAATGCTTAAC	GTGCTTAATGCTTAATGCTTAATGCTTAATGCTTAATGCTTAATGCTTAATGCTTAATGCTTAATGCTTAATGCTTAATGCTTAAC:12 GTGCTTAATGCTTAATGCTTAATGCTTAATGCTTAATGCTTAATGCTTAATGCTTAATGCTTAATGCTTAATGCTTAATGCTTAATGCTTAAC:0
4345970	ins	CGGTGCAGGTGCAGGTGCAGGTGCAG	CGGTGCAGGTGCAGGTGCAGGTGCAGGTGCAG	CGGTGCAGGTGCAGGTGCAGGTGCAGGTGCAG:16 CGGTGCAGGTGCAGGTGCAGGTGCAG:0	CDS	-	1129/1194	377/397	inframe_insertion c.1129_1130insCTGCAC p.Pro377_Ala378insAlaPro	EC958_RS21830		uroporphyrinogen-III C-methyltransferase
4450866	snp	A	G	G:20 A:0	CDS	-	817/909	273/302	missense_variant c.817T>C p.Phe273Leu	EC958_RS22335		lipase
4655950	del	TGGGGGGGGGGC	TGGGGGGGGGC	TGGGGGGGGGC:19 TGGGGGGGGGGC:0	CDS	+	39/1419	13/472	frameshift_variant c.39delG p.Pro14fs	EC958_RS23315		dihydrolipoyl dehydrogenase
4812729	snp	C	T	T:20 C:0	CDS	+	569/1848	190/615	missense_variant c.569C>T p.Ser190Leu	EC958_RS24020		DNA mismatch repair protein MutL
4887103	snp	C	T	T:20 C:0	CDS	-	98/1656	33/551	missense_variant c.98G>A p.Arg33His	EC958_RS24395		glucohydrolase
SNPs located in some, but not all, of the four strains, as indicated.
Strain with mutation, position listed				TYPE	REF	ALT	FTYPE	STRAND	NT_POS	AA_POS	EFFECT	LOCUS_TAG	PRODUCT
ST131 EC958	ST131cured	ST131 pCTgfp	ST131 mCherry
133640		133640		ins	TAA	TAAA
			133745	mnp	CT	GC	CDS	+	38/189	13/62	missense_variant c.38_39delCTinsGC p.Thr13Ser	EC958_RS00630	hypothetical protein
557721			557721	mnp	AA	CT	CDS	+	121/669	41/222	missense_variant c.121_122delAAinsCT p.Asn41Leu	EC958_RS02630	DUF2931 domain-containing protein
557739			557739	complex	TCC	GCG	CDS	+	139/669	47/222	missense_variant c.139_141delTCCinsGCG p.Ser47Ala	EC958_RS02630	DUF2931 domain-containing protein
			792858	ins	CC	CTC
1007974	1007974			del	CCTC	CC	CDS	-	434/1332	145/443	frameshift_variant c.433_434delGA p.Glu145fs	EC958_RS04915	tail fiber protein
	1007986			ins	AT	ATGCTGT	CDS	-	422/1332	141/443	frameshift_variant c.422_423insACAGC p.Ser142fs	EC958_RS04915	tail fiber protein
	1440612			complex	TGTTTT	GTTTTA
	1440625			snp	T	G
	1440638			snp	G	A
			1466579	complex	TCA	CCC	CDS	+	2067/2586	689/861	missense_variant c.2067_2069delTCAinsCCC p.IleHis689IlePro	EC958_RS07515	phage portal protein
		1601949	1601949	snp	C	T	CDS	+	3311/8517	1104/2838	missense_variant c.3311C>T p.Ala1104Val	EC958_RS26430	hypothetical protein
	2250780			ins	TTAT	TTATAT
	2274806			ins	GT	GCCT	CDS	+	123/819	41/272	frameshift_variant c.122_123insCC p.Glu42fs	EC958_RS11790	DUF945 domain-containing protein
	2274810			del	ACGC	AC	CDS	+	128/819	43/272	frameshift_variant c.128_129delGC p.Arg43fs	EC958_RS11790	DUF945 domain-containing protein
	2902826			snp	C	G
3293323				snp	G	T	CDS	-	1070/1214	357/403	missense_variant c.1070C>A p.Thr357Asn	EC958_RS16565	transposase
3293371				snp	G	A	CDS	-	1022/1214	341/403	missense_variant c.1022C>T p.Ser341Leu	EC958_RS16565	transposase
3293453				snp	A	G	CDS	-	940/1214	314/403	missense_variant c.940T>C p.Trp314Arg	EC958_RS16565	transposase
3293515				snp	G	A	CDS	-	878/1214	293/403	missense_variant c.878C>T p.Ala293Val	EC958_RS16565	transposase
3293539				snp	C	T	CDS	-	854/1214	285/403	missense_variant c.854G>A p.Arg285His	EC958_RS16565	transposase
3293566				snp	A	G	CDS	-	827/1214	276/403	missense_variant c.827T>C p.Leu276Pro	EC958_RS16565	transposase
3293575				snp	G	T	CDS	-	818/1214	273/403	missense_variant c.818C>A p.Ser273Tyr	EC958_RS16565	transposase
		3319056		snp	C	T	CDS	-	86/273	29/90	missense_variant c.86G>A p.Arg29His	EC958_RS16685	hypothetical protein
		3319077		snp	G	C	CDS	-	65/273	22/90	missense_variant c.65C>G p.Ala22Gly	EC958_RS16685	hypothetical protein
		3319087		snp	A	T	CDS	-	55/273	19/90	missense_variant c.55T>A p.Phe19Ile	EC958_RS16685	hypothetical protein
		3319552		mnp	TG	CT	CDS	-	180/375	60/124	missense_variant c.179_180delCAinsAG p.Pro60Gln	EC958_RS16695	hypothetical protein
	3349118			snp	C	A	CDS	+	2851/3120	951/1039	missense_variant c.2851C>A p.Arg951Ser	EC958_RS16865	autotransporter adhesin Ag43
	3349231			complex	CTCACA	GTCCCG	CDS	+	2964/3120	988/1039	missense_variant c.2964_2969delCTCACAinsGTCCCG p.ProSerGln988ProSerArg	EC958_RS16865	autotransporter adhesin Ag43
	3349280			snp	G	A	CDS	+	3013/3120	1005/1039	missense_variant c.3013G>A p.Val1005Ile	EC958_RS16865	autotransporter adhesin Ag43
	3349311			snp	C	G	CDS	+	3044/3120	1015/1039	missense_variant c.3044C>G p.Ala1015Gly	EC958_RS16865	autotransporter adhesin Ag43
		3355333		snp	C	G	CDS	+	211/645	71/214	missense_variant c.211C>G p.Pro71Ala	EC958_RS16905	hypothetical protein
4159112				snp	T	C	CDS	-	155/357	52/118	missense_variant c.155A>G p.Lys52Arg	EC958_RS20845	transposase
4159135				complex	CGCACGG	TGCATGT	CDS	-	132/357	42/118	missense_variant c.126_132delCCGTGCGinsACATGCA p.AlaArgAla42AlaHisAla	EC958_RS20845	transposase
4159331				complex	CGTTA	TGTTG
		4172623		snp	C	A	CDS	+	398/1572	133/523	missense_variant c.398C>A p.Ala133Asp	EC958_RS20935	IS66 family transposase
		4172722		snp	A	T	CDS	+	497/1572	166/523	missense_variant c.497A>T p.Gln166Leu	EC958_RS20935	IS66 family transposase
		4173300		snp	T	G	CDS	+	1075/1572	359/523	missense_variant c.1075T>G p.Tyr359Asp	EC958_RS20935	IS66 family transposase
		4173315		snp	G	T	CDS	+	1090/1572	364/523	missense_variant c.1090G>T p.Ala364Ser	EC958_RS20935	IS66 family transposase
		4173399		snp	G	A	CDS	+	1174/1572	392/523	missense_variant c.1174G>A p.Ala392Thr	EC958_RS20935	IS66 family transposase
	4192898	4192898	4192898	complex	AAC	GAA	CDS	+	85/270	29/89	missense_variant c.85_87delAACinsGAA p.Asn29Glu	EC958_RS21035	DUF905 domain-containing protein
	4192907	4192907	4192907	snp	C	G	CDS	+	94/270	32/89	missense_variant c.94C>G p.Leu32Val	EC958_RS21035	DUF905 domain-containing protein
	4192917	4192917	4192917	complex	CAACG	AAACA	CDS	+	104/270	35/89	missense_variant c.104_108delCAACGinsAAACA p.ThrThr35LysThr	EC958_RS21035	DUF905 domain-containing protein
	4192929		4192929	snp	T	G	CDS	+	116/270	39/89	missense_variant c.116T>G p.Leu39Arg	EC958_RS21035	DUF905 domain-containing protein
			4192937	snp	C	T	CDS	+	124/270	42/89	missense_variant c.124C>T p.Leu42Phe	EC958_RS21035	DUF905 domain-containing protein
	4692932			complex	TGA	TGGC
4693023	4693023		4693023	snp	A	G
4693032	4693032		4693032	snp	C	T
	4693042			snp	C	T
		4967539		snp	C	T	CDS	+	1331/2847	444/948	missense_variant c.1331C>T p.Thr444Met	EC958_RS24820	autotransporter adhesin Ag43
