# Supplementary material for: HIV Drugs Inhibit Transfer of Plasmids Carrying Extended-Spectrum β-Lactamase and Carbapenemase Genes
Source: mBio. 2020 Feb 25;11(1):e03355-19. doi: 10.1128/mBio.03355-19 (PMC7042701; doi:10.1128/mBio.03355-19)
Supplement: TABLE S6 [file mBio.03355-19-st006.xlsx]

## Sheet: snps
	Table S6: SNPs present in pCTgfp compared with the pCT reference sequence (NC_014477.1)
CHROM	POS	TYPE	REF	ALT	EVIDENCE	FTYPE	STRAND	NT_POS	AA_POS	EFFECT	LOCATION	PRODUCT
NC_014477	565	snp	C	A	A:20 C:0	misc_RNA	-			variant did not have ANN annotation	45bp upstream of repY
NC_014477	31540	del	CTTTTTTTTTC	CTTTTTTTTC	CTTTTTTTTC:18 CTTTTTTTTTC:0						between ydiA and yggA
NC_014477	46010	snp	C	T	T:18 C:0	CDS	-	97/369	33/122	missense_variant c.97G>A p.Ala33Thr	pCT_062	hypothetical protein
NC_014477	46073	snp	T	C	C:20 T:0	CDS	-	34/369	12/122	missense_variant c.34A>G p.Thr12Ala	pCT_062	hypothetical protein
NC_014477	46093	snp	T	C	C:20 T:0	CDS	-	14/369	5/122	missense_variant c.14A>G p.Asn5Ser	pCT_062	hypothetical protein
NC_014477	46112	snp	T	C	C:20 T:0						between pCT_062 and pCT_063
NC_014477	46272	complex	ATGATG	CTGGCT	CTGGCT:18 ATGATG:0	CDS	-	38/192	1963-11-01	missense_variant c.33_38delCATCATinsAGCCAG p.LeuIleIle11LeuAlaSer	pCT_063	hypothetical protein
NC_014477	46385	snp	G	A	A:10 G:0						between pCT_063 and pCT_064
NC_014477	74458	ins	ATTTTTC	ATTTTTTC	ATTTTTTC:20 ATTTTTC:0	CDS	-	450/588	150/195	frameshift_variant c.450_451insA p.Asn152fs	traH (pCT_090)	conjugal transfer protein
